# Supplementary material for: Droplet-based mechanical transducers modulated by the symmetry of wettability patterns
Source: Nat Commun. 2024 May 18;15:4225. doi: 10.1038/s41467-024-48538-0 (PMC11102432; doi:10.1038/s41467-024-48538-0)
Supplement: Supplementary file 12 — Source Data [file 41467_2024_48538_MOESM12_ESM.xlsx]

## Sheet: Fig. 1a
time (s)	displacement (μm)
0	0
0.0005	-36.8421
0.001	-73.6842
0.0015	-110.526
0.002	-128.947
0.0025	-165.789
0.003	-202.632
0.0035	-221.053
0.004	-257.895
0.0045	-276.316
0.005	-294.737
0.0055	-313.158
0.006	-331.579
0.0065	-331.579
0.007	-350
0.0075	-350
0.008	-350
0.0085	-350
0.009	-350
0.0095	-350
0.01	-331.579
0.0105	-331.579
0.011	-313.158
0.0115	-294.737
0.012	-276.316
0.0125	-239.474
0.013	-221.053
0.0135	-202.632
0.014	-165.789
0.0145	-128.947
0.015	-110.526
0.0155	-73.6842
0.016	-36.8421
0.0165	0
0.017	36.8421
0.0175	55.2632
0.018	92.1053
0.0185	128.947
0.019	165.789
0.0195	184.211
0.02	221.053
0.0205	239.474
0.021	257.895
0.0215	276.316
0.022	294.737
0.0225	313.158
0.023	331.579
0.0235	350
0.024	350
0.0245	350
0.025	350
0.0255	350
0.026	350
0.0265	331.579
0.027	331.579
0.0275	313.158
0.028	294.737
0.0285	276.316
0.029	257.895
0.0295	221.053
0.03	202.632
0.0305	165.789
0.031	147.368
0.0315	110.526
0.032	73.6842
0.0325	55.2632
0.033	18.4211
0.0335	-18.4211
0.034	-55.2632
0.0345	-92.1053
0.035	-110.526
0.0355	-147.368
0.036	-184.211
0.0365	-202.632
0.037	-239.474
0.0375	-257.895
0.038	-276.316
0.0385	-294.737
0.039	-313.158
0.0395	-331.579
0.04	-350
0.0405	-350
0.041	-350
0.0415	-350
0.042	-350
0.0425	-350
0.043	-350
0.0435	-331.579
0.044	-313.158
0.0445	-294.737
0.045	-276.316
0.0455	-257.895
0.046	-239.474
0.0465	-221.053
0.047	-184.211
0.0475	-147.368
0.048	-128.947
0.0485	-92.1053
0.049	-55.2632
0.0495	-18.4211
0.05	0
0.0505	36.8421
0.051	73.6842
0.0515	110.526
0.052	128.947
0.0525	165.789
0.053	202.632
0.0535	221.053
0.054	239.474
0.0545	276.316
0.055	294.737
0.0555	313.158
0.056	331.579
0.0565	331.579
0.057	350
0.0575	350
0.058	350
0.0585	350
0.059	350
0.0595	350
0.06	331.579
0.0605	313.158
0.061	313.158
0.0615	294.737
0.062	257.895
0.0625	239.474
0.063	221.053
0.0635	184.211
0.064	165.789
0.0645	128.947
0.065	110.526
0.0655	73.6842
0.066	36.8421
0.0665	0
0.067	-36.8421
0.0675	-55.2632
0.068	-92.1053
0.0685	-128.947
0.069	-165.789
0.0695	-184.211
0.07	-221.053
0.0705	-239.474
0.071	-257.895
0.0715	-294.737
0.072	-313.158
0.0725	-313.158
0.073	-331.579
0.0735	-350
0.074	-350
0.0745	-350
0.075	-350
0.0755	-350
0.076	-350
0.0765	-350
0.077	-331.579
0.0775	-313.158
0.078	-294.737
0.0785	-276.316
0.079	-257.895
0.0795	-221.053
0.08	-202.632
0.0805	-165.789
0.081	-147.368
0.0815	-110.526
0.082	-73.6842
0.0825	-55.2632
0.083	-18.4211
0.0835	18.4211
0.084	55.2632
0.0845	92.1053
0.085	110.526
0.0855	147.368
0.086	184.211
0.0865	202.632
0.087	239.474
0.0875	257.895
0.088	276.316
0.0885	294.737
0.089	313.158
0.0895	331.579
0.09	331.579
0.0905	350
0.091	350
0.0915	350
0.092	350
0.0925	350
0.093	331.579
0.0935	331.579
0.094	313.158
0.0945	294.737
0.095	276.316
0.0955	257.895
0.096	239.474
0.0965	202.632
0.097	184.211
0.0975	147.368
0.098	128.947
0.0985	92.1053
0.099	55.2632
0.0995	18.4211
0.1	0
0.1005	-36.8421
0.101	-73.6842
0.1015	-110.526
0.102	-128.947
0.1025	-165.789
0.103	-202.632
0.1035	-221.053
0.104	-257.895
0.1045	-276.316
0.105	-294.737
0.1055	-313.158
0.106	-331.579
0.1065	-331.579
0.107	-350
0.1075	-350
0.108	-350
0.1085	-350
0.109	-350
0.1095	-350
0.11	-331.579
0.1105	-331.579
0.111	-313.158
0.1115	-294.737

## Sheet: Fig.1c
steel bead		hydrogel bead
D (μm)	h-h0 (μm)	D (μm)	h-h0 (μm)
-350	0	-350	-96
-350	0	-335.417	-96
-333.333	0	-321.417	-76.8
-333.333	0	-307.417	-76.8
-316.667	0	-307.417	-76.8
-300	0	-293.417	-57.6
-283.333	0	-265.417	-57.6
-266.667	0	-251.417	-38.4
-233.333	0	-223.417	-38.4
-216.667	0	-195.417	-19.2
-183.333	0	-125.417	0
-166.667	0	-83.4167	0
-133.333	0	-41.4167	0
-100	0	0.58333	0
-66.6667	0	14.5833	0
-33.3333	0	42.5833	0
0	0	84.5833	-19.2
50	0	126.583	-19.2
83.3333	0	168.583	-19.2
116.667	0	196.583	-38.4
150	0	238.583	-38.4
166.667	0	266.583	-57.6
200	0	294.583	-76.8
233.333	0	322.583	-76.8
250	0	336.583	-96
266.667	0	350.583	-96
283.333	0
300	0
316.667	0
333.333	0
333.333	0
350	0

## Sheet: Fig. 1e
D (μm)	h-h0 (μm)
-350	-239.2
-350	-239.2
-333.333	-202.4
-333.333	-202.4
-316.667	-165.6
-300	-147.2
-283.333	-147.2
-266.667	-128.8
-233.333	-110.4
-216.667	-92
-183.333	-92
-166.667	-73.6
-133.333	-55.2
-100	-36.8
-66.6667	-18.4
-33.3333	-18.4
0	1.35003e-13
50	18.4
83.3333	36.8
116.667	55.2
150	73.6
166.667	92
200	110.4
233.333	110.4
250	128.8
266.667	128.8
283.333	128.8
300	128.8
316.667	128.8
333.333	128.8
333.333	128.8
350	128.8

## Sheet: Fig. 2a
D (μm)	h-h0 (μm)
0	0
-36.8421	19.9
-73.6842	39.8
-110.526	59.7
-128.947	79.6
-165.789	99.5
-202.632	119.4
-221.053	139.3
-239.474	139.3
-276.316	159.2
-294.737	159.2
-313.158	179.1
-331.579	179.1
-331.579	179.1
-350	179.1
-350	159.2
-350	159.2
-350	139.3
-350	119.4
-350	99.5
-331.579	59.7
-313.158	19.9
-313.158	-19.9
-294.737	-39.8
-257.895	-79.6
-239.474	-119.4
-221.053	-139.3
-184.211	-139.3
-165.789	-139.3
-128.947	-119.4
-92.1053	-99.5
-73.6842	-59.7
-36.8421	-39.8
0	0
36.8421	19.9
73.6842	39.8
92.1053	59.7
128.947	79.6
165.789	79.6
184.211	99.5
221.053	119.4
239.474	139.3
276.316	139.3
294.737	159.2
313.158	159.2
331.579	179.1
350	159.2
350	159.2
350	139.3
350	139.3
350	119.4
350	79.6
331.579	59.7
331.579	19.9
313.158	-19.9
294.737	-39.8
276.316	-79.6
257.895	-119.4
221.053	-139.3
202.632	-139.3
165.789	-139.3
147.368	-119.4
110.526	-99.5
73.6842	-79.6
55.2632	-39.8
18.4211	-19.9
0	0

## Sheet: Fig. 2b
D (μm)	h-h0 (μm)
0	0
8.97436	9.95
44.8718	29.85
80.7692	29.85
116.667	49.75
134.615	49.75
170.513	49.75
206.41	69.65
224.359	69.65
242.308	69.65
260.256	69.65
296.154	69.65
296.154	69.65
314.103	89.55
332.051	89.55
332.051	89.55
350	89.55
350	69.65
350	69.65
332.051	69.65
332.051	69.65
314.103	69.65
314.103	49.75
296.154	49.75
278.205	49.75
260.256	49.75
224.359	29.85
206.41	29.85
170.513	29.85
152.564	29.85
116.667	9.95
98.718	9.95
62.8205	9.95
26.9231	-9.95
-8.97436	-9.95
-44.8718	9.95
-62.8205	29.85
-98.718	29.85
-134.615	49.75
-170.513	49.75
-188.462	69.65
-224.359	69.65
-242.308	69.65
-260.256	89.55
-278.205	89.55
-296.154	89.55
-314.103	89.55
-332.051	89.55
-332.051	89.55
-350	89.55
-350	89.55
-350	89.55
-350	89.55
-332.051	89.55
-332.051	69.65
-314.103	69.65
-296.154	69.65
-278.205	49.75
-260.256	49.75
-242.308	49.75
-224.359	29.85
-188.462	29.85
-170.513	29.85
-134.615	9.95
-98.718	9.95
-62.8205	-9.95
-44.8718	-9.95
0	0

## Sheet: Fig. 2c
D (μm)	h-h0 (μm)
0	0
-36.8421	-19.9
-73.6842	-19.9
-92.1053	-19.9
-128.947	-39.8
-165.789	-39.8
-184.211	-59.7
-221.053	-59.7
-239.474	-79.6
-257.895	-99.5
-294.737	-99.5
-313.158	-119.4
-313.158	-139.3
-331.579	-159.2
-350	-159.2
-350	-179.1
-350	-199
-350	-199
-350	-218.9
-350	-218.9
-331.579	-238.8
-331.579	-238.8
-313.158	-218.9
-294.737	-218.9
-276.316	-199
-257.895	-199
-221.053	-179.1
-202.632	-159.2
-165.789	-139.3
-147.368	-119.4
-110.526	-99.5
-73.6842	-79.6
-36.8421	-59.7
-18.4211	-19.9
18.4211	0
55.2632	0
92.1053	19.9
128.947	39.8
147.368	59.7
184.211	59.7
202.632	79.6
239.474	79.6
257.895	99.5
276.316	99.5
294.737	99.5
313.158	99.5
331.579	99.5
331.579	99.5
350	99.5
350	99.5
350	99.5
350	99.5
350	99.5
331.579	79.6
331.579	79.6
313.158	79.6
294.737	79.6
276.316	59.7
257.895	59.7
239.474	39.8
202.632	39.8
184.211	39.8
147.368	19.9
128.947	19.9
92.1053	19.9
55.2632	0
18.4211	0
0	0

## Sheet: Fig. 2d
W1/W2	η	SD of η
0.16667	0.08285	0.00334
0.33333	0.20751	0.00382
0.5	0.22529	0.00796
0.66667	0.23698	0.00902
0.83333	0.08333	0.00498

## Sheet: Fig. 2e
frequency (Hz)	η	SD of η
10	0.02126	0.00736
20	0.14879	0.01948
30	0.21681	0.01275
40	0.13179	0.041
50	0.05952	0.02655
60	0.16579	0.01275
70	0.14879	0.02655
80	0.05526	0.01473
90	0.07227	0.01948
100	0.14029	0.02551

## Sheet: Fig. 2f
amplitude (μm)	η	SD of η
50	0.02551	0
100	0.05952	0.00736
150	0.08927	0.01275
200	0.12328	0.00736
250	0.16579	0.01275
300	0.1913	0
350	0.22956	0.01275
400	0.24232	0.01275
450	0.1998	0.00736
500	0.14029	0.01275

## Sheet: Fig. 4f
Symmetric tilting		Asymmetric tilting
t (s)	Distance (mm)	t (s)	Distance (mm)
0	-6.30182e-06	0	4.31177e-06
0.2	0.08706	0.2	1.60863
0.4	0.02902	0.4	4.2413
0.6	0.13681	0.6	7.28442
0.8	0.01658	0.8	11.8159

[truncated: 4 more sheets: Fig. S8, Fig. S9, Fig. S10, Fig. S12]
